# Supplementary material for: ACADVL Deep Sequencing in a Case Study: Beyond the Common c.848T>C Pathogenic Variant
Source: Genes (Basel). 2025 Apr 30;16(5):538. doi: 10.3390/genes16050538 (PMC12111055; doi:10.3390/genes16050538)
Supplement: Supplementary file 1 [file genes-16-00538-s001.zip]

Archive with 1 entries (1 files):
- genes-3608965-supplementary.pdf
